# Supplementary material for: Mitogenomes from Two Uncommon Haplogroups Mark Late Glacial/Postglacial Expansions from the Near East and Neolithic Dispersals within Europe
Source: PLoS One. 2013 Jul 31;8(7):e70492. doi: 10.1371/journal.pone.0070492 (PMC3729697; doi:10.1371/journal.pone.0070492)
Supplement: Figure S1 — Maximum parsimony tree of 196 mitogenomes belonging to the sister haplogroups I and N1a1b1. (XLSX) [file pone.0070492.s001.xlsx]

## Sheet: N1a1btree
Figure S1. Maximum-Parsimony tree of 196 mitogenomes belonging to the sister haplogroups I and N1a1b1.
																																					Legend
																																						Europe
																																						Europe East
																																						Europe North
																																						Europe West
																																						Caucasus
																																						Near East
																																						North Asia
																																						North Africa
																																						East Africa
																																						India
																																				203
																																				3990
																																				9947
																																				9966@
																																				10915@
																																				I1a1
																																				4.9 ± 0.7 ky
																																				5.9 ± 1.5 ky
																																				20_JQ705889
																																				21_FJ460562
																9053														6023		574-575del			14182			189			6620			6383		1836		12535
																																5460												15617		4023		16189h
																I1a1a														22_JQ705645		10454			I1a1b			28_JQ245802			I1a1c					13488
																																												33_Tor815		16189@		36_JQ702519
																3.8 ± 0.6 ky																23_EF177414			24_HG00253						29_GU123027
																4.4 ± 0.7 ky																			25_JQ704690											I1a1d
																																									189
																1_Tor810																														34_JQ705189
																																		8251@		11233h
																																		14580							30_JQ702023
				455insT@					1342			593		5663		9254				16319				16293T		465		7471insC								27_JQ702470										10310
												5587		6680																				26_JQ705595												14890
				2_AY339503					7_HG00369			9477h				13_JQ245767								17_JQ704013		18_JQ703652		19_JQ702939												2285h		146@				16183C
				3_AY339504										12_Tor811				12084		3834		189																				15322				16265C
									455insT@			11_JQ705140						13443		4454		6267																		31_JQ702457
																		16274		7075C		6465																				32_Tor813				35_JQ702342
		322		5213		15547			8_AY339508											15758		10256
		3447@																14_JQ245749				16290
				5_AY339505		6_AY339506														15_JQ245748
		4_AY339502						9531		295												16_JQ705378
								9_AY339509		10_AY339507
Note:
a Ages for N1a1b1 and I clades and sub-clades correspond to the ML (in blue) and rho (in orange) estimates (and relative errors) listed in Table 1 and are shown only when encompassing at least five individuals.
[truncated: 8 more columns]
