# Supplementary material for: Mitogenomes from Two Uncommon Haplogroups Mark Late Glacial/Postglacial Expansions from the Near East and Neolithic Dispersals within Europe
Source: PLoS One. 2013 Jul 31;8(7):e70492. doi: 10.1371/journal.pone.0070492 (PMC3729697; doi:10.1371/journal.pone.0070492)
Supplement: Figure S2 — Maximum parsimony tree of 223 mitogenomes belonging to haplogroup W. (XLSX) [file pone.0070492.s002.xlsx]

## Sheet: Wtree
Figure S2. Maximum-Parsimony tree of 223 mitogenomes belonging to haplogroup W.
								Legend
									Europe
									Europe East
									Europe North
									Europe West
									Caucasus
									Near East
									East Asia
									North Africa
									India
								5495																	227								8659				9950
								12669																	4928								8887
																									9612												W1f
								W1a																									W1e
																									W1b
								1.6 ± 0.4 ky																									4.2 ± 1.8 ky			207@		341
								1.8 ± 0.2 ky																	2.8 ± 0.9 ky								6.3 ± 7.5 ky			10676		16249
																									4.2 ± 3.2 ky											16275
								2_JQ704787																									42_JQ705839					49_FJ348225
								3_AY339475																	27_AY339462
								4_AY339476																	28_AY339464								16295			47_FJ384431
								5_AY339477																												48_FJ384432				12235				11204
								6_AY339479																									43_FJ543390							16294				12648
								7_AY339480													10086							16400		330G
								8_AY339483																									10398@							50_Tor768
								9_AY339484													W1b1							40_AY339465		41_AY339463			16324									119@						16184
								10_AY339485																																		16189@
								11_AY339486													2.0 ± 0.7 ky												44_JQ702638															W1c1
								12_AY339487													2.6 ± 0.6 ky																					51_JQ701837
								13_AY339488																																								4.6 ± 1.1 ky
								14_HG00308													29_AY339471											459delC		11941														6.1 ± 2.9 ky
																					30_AY339466											7299
																					31_AY339467													46_Tor771
14094		5222		15454		143		7706		227		2706T		11383		322					32_AY339468											45_JQ703406											8170				119@
						192		14470													33_AY339469																						13611
15_AY339494		16_AY339493		17_AY339496		194						24_AY195779		25_AY339490		26_AY339489					34_AY339470
						196		19_AY339491		20_AY339478																																				16111		198
						1963insA				21_AY339481																																1888h		13928C				7853
						2219insC				22_AY339482								9429			12613				15884C@																					54_JQ702558		7861
																		14696																								52_JQ704790		53_NA12400				9542
						18_AY339495												16399																														16209
										8618								16428		227h		227@		15924		15110
																				4384h																												55_JQ704828
										23_AY339492								35_AY339472				37_GU123029		38_AY339474		39_AY339473
																				36_JQ702545
Note:
a Ages for W sub-clades correspond to the ML (in blue) and rho (in orange) estimates (and relative errors) listed in Table 2 and are shown only when encompassing at least five individuals.
[truncated: 31 more columns]
